# Supplementary material for: ARL9 is upregulated and serves as a biomarker for a poor prognosis in colon adenocarcinoma
Source: BMC Gastroenterol. 2023 Feb 23;23:48. doi: 10.1186/s12876-023-02677-8 (PMC9951453; doi:10.1186/s12876-023-02677-8)
Supplement: Supplementary file 2 — Additional file 2. Clinicopathological features of patients with colon adenocarcinoma. [file 12876_2023_2677_MOESM2_ESM.xls]

Id	futime	fustat	age	gender	stage	T	M	N
TCGA-AA-A00W	456	0	80	1	1	1	0	0
TCGA-CM-6163	427	0	74	1	1	1	0	0
TCGA-AA-3875	549	0	78	0	1	1	0	0
TCGA-CK-5916	643	1	71	0	1	1	0	0
TCGA-F4-6808	1024	0	54	0	1	1	0	0
TCGA-AZ-4313	1532	0	51	0	1	1	0	0
TCGA-AZ-5407	1868	0	51	0	1	1	0	0
TCGA-CM-6676	153	0	82	1	1	2	0	0
TCGA-A6-6653	282	0	82	1	1	2	0	0
TCGA-A6-5659	286	0	82	1	1	2	0	0
TCGA-AA-3530	580	0	80	1	1	2	0	0
TCGA-AA-3975	1036	0	80	1	1	2	0	0
TCGA-AA-3495	1127	0	79	1	1	2	0	0
TCGA-G4-6628	1606	0	78	1	1	2	0	0
TCGA-AA-3506	1765	0	77	1	1	2	0	0
TCGA-AA-A01I	943	0	76	1	1	2	0	0
TCGA-AA-3850	0	1	74	1	1	2	0	0
TCGA-A6-5656	462	0	74	1	1	2	0	0
TCGA-AA-3986	580	0	73	1	1	2	0	0
TCGA-AA-3502	1065	0	73	1	1	2	0	0
TCGA-AA-A02Y	1216	0	73	1	1	2	0	0
TCGA-AA-3855	975	0	72	1	1	2	0	0
TCGA-AA-A00D	578	0	70	1	1	2	0	0
TCGA-AA-3558	638	0	70	1	1	2	0	0
TCGA-CM-4744	214	0	69	1	1	2	0	0
TCGA-AA-3549	639	0	69	1	1	2	0	0
TCGA-AA-3544	426	0	68	1	1	2	0	0
TCGA-AA-3858	945	0	67	1	1	2	0	0
TCGA-A6-6138	280	0	61	1	1	2	0	0
TCGA-CM-4746	699	0	61	1	1	2	0	0
TCGA-QG-A5Z2	952	0	61	1	1	2	0	0
TCGA-CM-5864	61	0	60	1	1	2	0	0
TCGA-F4-6569	409	0	60	1	1	2	0	0
TCGA-AA-A01V	31	0	59	1	1	2	0	0
TCGA-D5-6923	378	0	57	1	1	2	0	0
TCGA-AA-3526	580	0	57	1	1	2	0	0
TCGA-D5-6530	621	0	53	1	1	2	0	0
TCGA-AA-3980	242	0	89	0	1	2	0	0
TCGA-AA-3514	31	0	81	0	1	2	0	0
TCGA-AD-6548	650	0	81	0	1	2	0	0
TCGA-AA-3866	518	0	78	0	1	2	0	0
TCGA-CM-6171	182	0	77	0	1	2	0	0
TCGA-A6-2684	387	0	75	0	1	2	0	0
TCGA-AY-A54L	525	0	74	0	1	2	0	0
TCGA-CM-6170	242	0	73	0	1	2	0	0
TCGA-AA-A02W	1247	0	73	0	1	2	0	0
TCGA-AU-6004	824	0	69	0	1	2	0	0
TCGA-AA-A03J	1246	0	65	0	1	2	0	0
TCGA-AA-A00R	30	0	64	0	1	2	0	0
TCGA-3L-AA1B	349	0	61	0	1	2	0	0
TCGA-AA-3553	730	0	61	0	1	2	0	0
TCGA-F4-6806	481	0	59	0	1	2	0	0
TCGA-AA-3968	669	0	55	0	1	2	0	0
TCGA-AY-A71X	588	0	54	0	1	2	0	0
TCGA-AA-3538	791	0	54	0	1	2	0	0
TCGA-D5-6898	229	0	51	0	1	2	0	0
TCGA-CM-6166	424	0	48	0	1	2	0	0
TCGA-CM-6161	212	0	36	0	1	2	0	0
TCGA-AA-3667	426	0	36	0	1	2	0	0
TCGA-AA-3524	1096	0	85	1	2	3	0	0
TCGA-AA-3675	1431	0	84	1	2	3	0	0
TCGA-AA-A02O	28	0	82	1	2	3	0	0
TCGA-AA-3697	2587	0	77	1	2	3	0	0
TCGA-AA-3489	214	1	75	1	2	3	0	0
TCGA-AA-3864	1612	0	71	1	2	3	0	0
TCGA-AA-3510	1946	0	70	1	2	3	0	0
TCGA-AA-3685	1127	0	69	1	2	3	0	0
TCGA-AZ-6601	3042	1	68	1	2	3	0	0
TCGA-AA-A01Z	1126	0	68	1	2	3	0	0
TCGA-AA-3655	1856	0	68	1	2	3	0	0
TCGA-AA-A029	1581	0	67	1	2	3	0	0
TCGA-AA-3663	212	0	42	1	2	3	0	0
TCGA-AA-3492	1	1	90	0	2	3	0	0
TCGA-AA-3520	731	0	86	0	2	3	0	0
TCGA-AA-3496	31	0	83	0	2	3	0	0
TCGA-AA-3664	1643	0	74	0	2	3	0	0
TCGA-A6-2680	522	0	72	0	2	3	0	0
TCGA-G4-6295	254	0	70	0	2	3	0	0
TCGA-AA-3509	1915	0	54	0	2	3	0	0
TCGA-AA-3673	1522	0	53	0	2	3	0	0
TCGA-AA-3660	2375	0	51	0	2	3	0	0
TCGA-AA-A01Q	31	0	48	0	2	3	0	0
TCGA-G4-6626	1	1	90	1	2	3	0	0
TCGA-AA-3979	730	0	84	1	2	3	0	0
TCGA-G4-6627	1434	0	84	1	2	3	0	0
TCGA-AA-3939	395	0	83	1	2	3	0	0
TCGA-T9-A92H	362	0	82	1	2	3	0	0
TCGA-AA-3862	914	0	82	1	2	3	0	0
TCGA-DM-A1D4	2821	1	80	1	2	3	0	0
TCGA-AA-A00A	1157	0	80	1	2	3	0	0
TCGA-A6-4105	442	1	79	1	2	3	0	0
TCGA-AA-A00K	549	0	79	1	2	3	0	0
TCGA-CA-6719	435	0	77	1	2	3	0	0
TCGA-AA-A004	424	0	76	1	2	3	0	0
TCGA-5M-AATE	1200	0	76	1	2	3	0	0
TCGA-AD-6889	2056	0	76	1	2	3	0	0
TCGA-DM-A28G	1849	1	75	1	2	3	0	0
TCGA-D5-6531	540	0	75	1	2	3	0	0
TCGA-DM-A28C	2475	1	74	1	2	3	0	0
TCGA-CM-6165	212	0	74	1	2	3	0	0
TCGA-AA-3851	1006	0	74	1	2	3	0	0
TCGA-A6-3808	279	0	73	1	2	3	0	0
TCGA-D5-5540	411	0	73	1	2	3	0	0
TCGA-D5-6536	543	0	73	1	2	3	0	0
TCGA-AA-3561	424	0	72	1	2	3	0	0
TCGA-AA-3861	914	0	72	1	2	3	0	0
TCGA-AA-A00Z	669	0	70	1	2	3	0	0
TCGA-CM-4743	184	0	69	1	2	3	0	0
TCGA-D5-6932	346	0	69	1	2	3	0	0
TCGA-D5-6529	614	0	69	1	2	3	0	0
TCGA-DM-A1DB	1348	1	68	1	2	3	0	0
TCGA-D5-6924	435	0	68	1	2	3	0	0
TCGA-CM-6169	243	0	67	1	2	3	0	0
TCGA-AA-3522	1127	0	67	1	2	3	0	0
TCGA-AA-3831	547	0	66	1	2	3	0	0
TCGA-AA-3841	1124	0	66	1	2	3	0	0
TCGA-AA-A00L	1157	0	66	1	2	3	0	0
TCGA-DM-A0XD	743	1	65	1	2	3	0	0
TCGA-CA-6716	371	0	65	1	2	3	0	0
TCGA-AA-A00E	913	0	65	1	2	3	0	0
TCGA-AA-3956	1035	0	65	1	2	3	0	0
TCGA-AA-3970	1096	0	65	1	2	3	0	0
TCGA-F4-6703	1091	0	64	1	2	3	0	0
TCGA-AA-3532	882	0	63	1	2	3	0	0
TCGA-DM-A28M	2895	0	63	1	2	3	0	0
TCGA-A6-3810	247	0	62	1	2	3	0	0
TCGA-A6-6140	356	0	62	1	2	3	0	0
TCGA-D5-6532	555	0	61	1	2	3	0	0
TCGA-AZ-4315	1776	0	61	1	2	3	0	0
TCGA-AA-3517	1186	0	60	1	2	3	0	0
TCGA-AA-3856	30	0	59	1	2	3	0	0
TCGA-CM-6679	122	0	58	1	2	3	0	0
TCGA-CM-4752	123	0	58	1	2	3	0	0
TCGA-CA-5797	100	0	56	1	2	3	0	0
TCGA-D5-6541	474	0	49	1	2	3	0	0
TCGA-CA-6718	306	1	46	1	2	3	0	0
TCGA-CA-5255	93	0	45	1	2	3	0	0
TCGA-A6-2670	424	0	45	1	2	3	0	0
TCGA-CM-5860	304	0	44	1	2	3	0	0
TCGA-CM-6674	150	0	39	1	2	3	0	0
TCGA-D5-6927	287	0	34	1	2	3	0	0
TCGA-A6-6141	255	0	31	1	2	3	0	0
TCGA-AA-3527	0	0	90	0	2	3	0	0
TCGA-AA-3845	0	1	86	0	2	3	0	0
TCGA-AA-3814	0	0	85	0	2	3	0	0
TCGA-AA-A02R	670	1	84	0	2	3	0	0
TCGA-CM-6168	181	0	84	0	2	3	0	0
TCGA-A6-5665	404	0	84	0	2	3	0	0
TCGA-AA-3812	1066	0	82	0	2	3	0	0
TCGA-AA-3518	31	0	81	0	2	3	0	0
TCGA-A6-2686	488	0	81	0	2	3	0	0
TCGA-A6-5661	306	0	80	0	2	3	0	0
TCGA-AU-3779	441	0	80	0	2	3	0	0
TCGA-AA-3710	821	0	80	0	2	3	0	0
TCGA-AZ-4681	2549	0	79	0	2	3	0	0
TCGA-DM-A1D0	3974	0	79	0	2	3	0	0
TCGA-AA-3818	30	1	78	0	2	3	0	0
TCGA-F4-6570	188	1	78	0	2	3	0	0
TCGA-AA-3534	882	0	78	0	2	3	0	0
TCGA-F4-6854	16	0	77	0	2	3	0	0
TCGA-D5-6920	377	0	77	0	2	3	0	0
TCGA-G4-6625	2792	0	77	0	2	3	0	0
TCGA-CM-6677	153	0	75	0	2	3	0	0
TCGA-AA-3531	1035	0	75	0	2	3	0	0
TCGA-AA-3846	518	0	74	0	2	3	0	0
TCGA-A6-2681	552	0	73	0	2	3	0	0
TCGA-G4-6586	1089	0	73	0	2	3	0	0
TCGA-DM-A28E	3648	0	72	0	2	3	0	0
TCGA-DM-A0X9	3641	0	71	0	2	3	0	0
TCGA-F4-6855	1077	0	70	0	2	3	0	0
TCGA-A6-6650	278	0	69	0	2	3	0	0
TCGA-AM-5821	28	0	68	0	2	3	0	0
TCGA-CM-5349	335	0	68	0	2	3	0	0
TCGA-DM-A1D9	4270	0	67	0	2	3	0	0
TCGA-AA-3815	1005	0	65	0	2	3	0	0
TCGA-CM-5861	335	0	63	0	2	3	0	0
TCGA-AA-3833	485	0	63	0	2	3	0	0
TCGA-AA-3554	546	0	62	0	2	3	0	0
TCGA-AA-3984	0	0	61	0	2	3	0	0
TCGA-F4-6805	496	0	58	0	2	3	0	0
TCGA-G4-6588	796	0	58	0	2	3	0	0
TCGA-AA-A017	457	0	57	0	2	3	0	0
TCGA-AY-A69D	543	0	55	0	2	3	0	0
TCGA-CA-5256	65	0	54	0	2	3	0	0
TCGA-A6-2685	464	0	48	0	2	3	0	0
TCGA-CM-6164	487	0	46	0	2	3	0	0
TCGA-CA-5254	68	0	42	0	2	3	0	0
TCGA-AA-3819	761	0	41	0	2	3	0	0
TCGA-AA-3511	212	0	64	1	2	4	0	0
TCGA-AA-A022	0	0	88	0	2	4	0	0
TCGA-A6-2676	447	0	75	0	2	4	0	0
TCGA-G4-6304	1631	0	66	0	2	4	0	0
TCGA-AA-A010	1064	0	46	0	2	4	0	0
TCGA-SS-A7HO	1829	0	44	0	2	4	0	0
TCGA-A6-5666	362	0	78	1	2	4	0	0
TCGA-AA-3713	579	0	68	1	4	3	1	0
TCGA-AA-3494	31	0	55	1	4	3	1	0
TCGA-AA-A02J	153	1	70	0	4	3	1	0
TCGA-A6-6652	456	0	59	1	4	3	1	0
TCGA-A6-2683	472	0	57	0	4	4	1	0
TCGA-A6-6648	344	0	56	1	4	3	1	0
TCGA-5M-AAT4	49	1	74	1	4	3	1	0
TCGA-AA-A01X	791	0	80	0	3	2	0	1
TCGA-AA-3678	1430	0	60	0	3	2	0	1
TCGA-AA-A01C	457	0	75	1	3	2	0	1
TCGA-AA-3842	1126	0	51	1	3	2	0	1
TCGA-AZ-6608	59	1	55	0	3	2	0	1
TCGA-AA-3666	61	1	68	1	3	3	0	1
TCGA-AA-3519	276	0	63	1	3	3	0	1
TCGA-AA-3971	489	0	58	1	3	3	0	1
TCGA-AA-3672	0	0	90	0	3	3	0	1
TCGA-AA-A01P	1158	1	80	0	3	3	0	1
TCGA-AA-3681	182	0	77	0	3	3	0	1
TCGA-AA-A01T	1005	0	63	0	3	3	0	1
TCGA-G4-6293	3275	0	49	0	3	3	0	1
TCGA-AA-A01S	31	0	47	0	3	3	0	1
TCGA-CK-4948	3116	0	45	0	3	3	0	1
TCGA-D5-6922	308	0	76	1	3	3	0	1
TCGA-AA-3525	1	0	90	1	3	3	0	1
TCGA-AZ-4615	1002	0	84	1	3	3	0	1
TCGA-AA-3967	943	0	77	1	3	3	0	1
TCGA-AA-3982	822	0	75	1	3	3	0	1
TCGA-DM-A28F	1094	1	73	1	3	3	0	1
TCGA-AA-A01F	974	0	72	1	3	3	0	1
TCGA-G4-6310	1372	0	69	1	3	3	0	1
TCGA-A6-5657	367	0	65	1	3	3	0	1
TCGA-CA-6715	383	0	63	1	3	3	0	1
TCGA-A6-A5ZU	293	0	59	1	3	3	0	1
TCGA-A6-A56B	1711	1	57	1	3	3	0	1
TCGA-AA-A00U	518	0	50	1	3	3	0	1
TCGA-A6-2672	503	0	82	0	3	3	0	1
TCGA-A6-6654	399	0	65	0	3	3	0	1
TCGA-AA-3860	945	0	53	0	3	3	0	1
TCGA-F4-6460	407	0	51	0	3	3	0	1
TCGA-AZ-4308	2048	0	47	0	3	3	0	1
TCGA-A6-2678	437	0	43	0	3	3	0	1
TCGA-G4-6309	1574	0	40	0	3	3	0	1
TCGA-G4-6307	1674	0	37	0	3	3	0	1
TCGA-AZ-6605	159	1	77	1	3	4	0	1
TCGA-AA-A00Q	1278	0	66	0	3	4	0	1
TCGA-CK-4947	534	0	46	0	3	4	0	1
TCGA-D5-6926	275	0	65	1	3	4	0	1
TCGA-AA-3688	578	0	80	1	4	3	1	1
TCGA-G4-6294	858	1	75	1	4	3	1	1
TCGA-AA-3972	1551	0	72	1	4	3	1	1
TCGA-G4-6315	1117	0	66	1	4	3	1	1
TCGA-A6-A567	1881	1	56	1	4	3	1	1
TCGA-AA-A02E	90	1	82	0	4	3	1	1
TCGA-AA-3696	153	1	75	0	4	3	1	1
TCGA-G4-6303	2003	1	54	0	4	3	1	1
TCGA-D5-6929	408	0	49	0	4	3	1	1
TCGA-F4-6809	403	1	52	0	4	3	1	1
TCGA-AA-3973	397	0	69	1	4	4	1	1
TCGA-AZ-6600	368	1	64	1	4	4	1	1
TCGA-AA-3693	0	0	77	0	4	4	1	1
TCGA-AZ-4614	172	1	71	0	4	4	1	1
TCGA-A6-2682	424	1	70	1	4	4	1	1
TCGA-CM-5341	273	0	82	0	3	2	0	1
TCGA-AD-6895	763	0	84	1	3	3	0	1
TCGA-CM-5348	393	0	72	1	3	3	0	1
TCGA-D5-5541	350	0	63	1	3	3	0	1
TCGA-CM-6172	212	0	70	0	3	3	0	1
TCGA-AY-6386	360	0	66	0	3	3	0	1
TCGA-AY-5543	479	0	65	0	4	3	1	1
TCGA-CM-5862	153	1	80	1	4	3	1	1
TCGA-A6-6142	368	0	56	0	4	3	1	1
TCGA-CM-5868	426	0	59	0	4	4	1	1
TCGA-AD-6888	472	1	73	1	3	3	0	1
TCGA-A6-6649	328	0	66	1	3	3	0	1
TCGA-CM-4751	607	0	62	1	3	3	0	1
TCGA-D5-5538	373	0	60	0	3	3	0	1
TCGA-A6-4107	231	0	57	0	3	3	0	1
TCGA-CM-5344	304	0	39	0	3	3	0	1
TCGA-4N-A93T	146	0	67	1	3	4	0	1
TCGA-AA-3941	730	0	84	0	4	4	1	1
TCGA-CM-4747	244	0	47	1	4	4	1	1
TCGA-A6-6137	348	0	55	1	3	3	0	1
TCGA-CM-6678	122	0	63	0	4	4	1	1
TCGA-AA-3712	0	0	65	1	3	3	0	2
TCGA-D5-6538	521	0	79	0	3	3	0	2
TCGA-AA-3552	396	1	85	1	3	3	0	2
TCGA-AA-3562	608	0	82	1	3	3	0	2
TCGA-DM-A1HA	2600	0	82	1	3	3	0	2
TCGA-DM-A28A	805	1	78	1	3	3	0	2
TCGA-AA-3542	395	0	69	1	3	3	0	2
TCGA-G4-6299	2268	0	69	1	3	3	0	2
TCGA-AA-3952	61	1	68	1	3	3	0	2
TCGA-AA-A00F	1035	0	66	1	3	3	0	2
TCGA-DM-A28H	3561	0	50	1	3	3	0	2
TCGA-AA-A00O	822	0	83	0	3	3	0	2
TCGA-AA-3848	306	1	82	0	3	3	0	2
TCGA-AA-3529	0	1	78	0	3	3	0	2
TCGA-AA-3844	454	0	78	0	3	3	0	2
TCGA-AA-A01K	943	0	74	0	3	3	0	2
TCGA-AA-3560	608	0	72	0	3	3	0	2
TCGA-DM-A1DA	228	1	71	0	3	3	0	2
TCGA-AA-3548	1034	0	71	0	3	3	0	2
TCGA-DM-A0XF	1162	1	68	0	3	3	0	2
TCGA-A6-2677	541	0	68	0	3	3	0	2
TCGA-A6-3807	333	0	53	0	3	3	0	2
TCGA-AY-4070	496	1	50	0	3	3	0	2
TCGA-D5-6931	365	0	77	1	3	4	0	2
TCGA-F4-6461	338	1	41	0	3	4	0	2
TCGA-A6-2671	648	0	85	1	4	3	1	2
TCGA-AA-3989	242	1	84	1	4	3	1	2
TCGA-AA-3867	731	0	74	1	4	3	1	2
TCGA-AA-3930	61	1	66	1	4	3	1	2
TCGA-AA-3679	457	0	59	1	4	3	1	2
TCGA-AZ-4616	156	1	82	0	4	3	1	2
TCGA-G4-6314	1093	0	76	0	4	3	1	2
TCGA-AA-A02H	61	1	74	0	4	3	1	2
TCGA-AA-3870	912	0	71	0	4	3	1	2
TCGA-AA-3695	0	0	63	0	4	3	1	2
TCGA-G4-6297	2506	0	55	0	4	3	1	2
TCGA-A6-5662	453	0	46	1	4	3	1	2
TCGA-AZ-6606	357	1	81	1	4	4	1	2
TCGA-AA-3869	822	1	76	1	4	4	1	2
TCGA-AZ-6607	97	1	69	1	4	4	1	2
TCGA-AA-A02K	426	1	50	1	4	4	1	2
TCGA-AA-3872	0	0	45	1	4	4	1	2
TCGA-AZ-4323	43	1	37	1	4	4	1	2
TCGA-AA-3662	184	0	80	0	4	4	1	2
TCGA-AA-3680	335	1	67	0	4	4	1	2
TCGA-AM-5820	14	0	59	0	4	4	1	2
TCGA-AA-3955	638	0	38	1	3	2	0	2
TCGA-NH-A50V	588	0	69	1	3	3	0	2
TCGA-CM-6680	91	0	78	0	3	3	0	2
TCGA-F4-6459	262	1	61	0	3	3	0	2
TCGA-AY-A8YK	573	0	44	1	4	3	1	2
TCGA-A6-5660	342	0	73	1	3	3	0	2
TCGA-CM-6167	122	0	57	0	3	3	0	2
TCGA-F4-6807	494	0	51	0	3	3	0	2
TCGA-AD-6965	805	0	62	1	3	4	0	2
TCGA-NH-A8F8	511	1	79	1	4	4	1	2
TCGA-5M-AAT6	290	1	40	0	4	4	1	2
TCGA-CM-6675	153	0	35	1	4	3	1	2
